# Supplementary material for: Analysis of Bubble Growth in Supercritical CO2 Extrusion Foaming Polyethylene Terephthalate Process Based on Dynamic Flow Simulation
Source: Polymers (Basel). 2021 Aug 20;13(16):2799. doi: 10.3390/polym13162799 (PMC8401983; doi:10.3390/polym13162799)
Supplement: Supplementary file 1 [file polymers-13-02799-s001.zip]

Archive with 1 entries (1 files):
- polymers-1328823-SI.pdf
